# Supplementary material for: Food Authentication Goes Green: Method Optimization for Origin Discrimination of Apples Using Apple Juice and ICP-MS
Source: Foods. 2024 Nov 25;13(23):3783. doi: 10.3390/foods13233783 (PMC11639750; doi:10.3390/foods13233783)
Supplement: Supplementary file 1 [file foods-13-03783-s001.zip]

Archive with 1 entries (1 files):
- foods-3292115-supplementary.pdf
